# Supplementary material for: Gaps Between Guidelines and Practice in Patients with Hypertension and Type 2 Diabetes: A Nationwide Cross-Sectional Study (SNAPSHOT–Brazil Study)
Source: J Clin Med. 2026 Apr 15;15(8):3022. doi: 10.3390/jcm15083022 (PMC13117057; doi:10.3390/jcm15083022)
Supplement: Supplementary file 1 [file jcm-15-03022-s001.zip]

Archive with 1 entries (1 files):
- jcm-4215093-supplementary.pdf
